# Supplementary material for: Emergence of novel cephalopod gene regulation and expression through large-scale genome reorganization
Source: Nat Commun. 2022 Apr 21;13:2172. doi: 10.1038/s41467-022-29694-7 (PMC9023564; doi:10.1038/s41467-022-29694-7)
Supplement: Supplementary file 7 — Source Data [file 41467_2022_29694_MOESM7_ESM.xlsx]

## Sheet: Figure 1
Description and raw data for all steps of the display items: https://bitbucket.org/hannahschm/ceph_regulation_microsynteny/src/master/
Figure 1	https://bitbucket.org/hannahschm/ceph_regulation_microsynteny/src/master/3.1Synteny_clustering/
	https://bitbucket.org/hannahschm/ceph_regulation_microsynteny/src/master/3.2Circos_plot/
	https://bitbucket.org/hannahschm/ceph_regulation_microsynteny/src/master/3.3Other_scripts/

## Sheet: Figure 2
Figure 2	https://bitbucket.org/hannahschm/ceph_regulation_microsynteny/src/master/#markdown-header-24-mapping-in-hicpro
	https://bitbucket.org/hannahschm/ceph_regulation_microsynteny/src/master/6Tree_method/
	https://bitbucket.org/hannahschm/ceph_regulation_microsynteny/src/master/4TAD_analysis/
	https://bitbucket.org/hannahschm/ceph_regulation_microsynteny/src/master/#markdown-header-44-motif-finding-at-tad-boundaries
	https://bitbucket.org/hannahschm/ceph_regulation_microsynteny/src/master/hic_150000

## Sheet: Figure 3
Figure 3	https://bitbucket.org/hannahschm/ceph_regulation_microsynteny/src/master/4TAD_analysis/
	https://bitbucket.org/hannahschm/ceph_regulation_microsynteny/src/master/6Tree_method/
	https://bitbucket.org/hannahschm/ceph_regulation_microsynteny/src/master/9Atac-seq

## Sheet: Figure 4
Figure 4	https://bitbucket.org/hannahschm/ceph_regulation_microsynteny/src/master/8CNE_analysis/
	https://bitbucket.org/hannahschm/ceph_regulation_microsynteny/src/master/#markdown-header-9-chromatin-accessibility-assay-with-atac-seq
	https://bitbucket.org/hannahschm/ceph_regulation_microsynteny/src/master/4TAD_analysis/figure4
	https://bitbucket.org/hannahschm/ceph_regulation_microsynteny/src/master/3.3Other_scripts/
	https://bitbucket.org/hannahschm/ceph_regulation_microsynteny/src/master/hic_150000
